# Supplementary material for: Study on stripe rust (Puccinia striiformis) effect on grain filling and seed morphology building of special winter wheat germplasm Huixianhong
Source: PLoS One. 2019 May 21;14(5):e0215066. doi: 10.1371/journal.pone.0215066 (PMC6528950; doi:10.1371/journal.pone.0215066)
Supplement: S1 Table — (XLSX) [file pone.0215066.s001.xlsx]

## Sheet: 2011-2013 DATA
	生育期		普遍率%	严重度%（0.39）	病情指数	整株叶片枯死率%
2011-2013	拔节始期	Jo0d	1.35	1.7792	0.000240192	2.60014
	拔节后3d	Jo3d	6.8	7.9508	0.00540654	11.6194
	拔节后6d	Jo6d	13.25	8.125	0.0107656	14.6667
	拔节后9d	Jo9d	26.7	10.6474	0.0284286	15.5602
	拔节后12d	Jo12d	29.1	18.2233	0.0530299	26.6317
	拔节后15d	Jo15d	32.9	19.321	0.0635661	28.2359
	孕穗始期	Bo0d	42.8	20.3635	0.0871558	29.7594
	孕穗后3d	Bo3d	54.25	23.5049	0.127514	34.3502
	孕穗后6d	Bo6d	72.25	23.6995	0.171229	34.6346
	孕穗后9d	Bo9d	80	25.1034	0.200827	36.6863
	抽穗阶段	He0d	97	26.4489	0.256555	38.6526
	扬花始期	An0d	100	31.6371	0.316371	46.2347
	花后3d	An3d	100	45.6754	0.456754	66.7504
	花后6d	An6d	100	54.8672	0.548672	80.1833
	花后9d	An9d	100	58.3912	0.583912	85.3333
	花后12d	An12d	100	66.8306	0.668306	97.6667
	花后15d	An15d	100	67.1727	0.671727	98.1667
			Incidence Rate	Severity	Leaf Withered Area Ratio (LWAR)
			普遍率%	严重度%（0.39）	整株叶片枯死率%
2011-2013平均值
			IR	SE	LWAR
		Jo0d	1.35	1.7792	2.60014
		Jo3d	6.8	7.9508	11.6194
		Jo6d	13.25	8.125	14.6667
		Jo9d	26.7	10.6474	15.5602
		Jo12d	29.1	18.2233	26.6317
		Jo15d	32.9	19.321	28.2359
		Bo0d	42.8	20.3635	29.7594
		Bo3d	54.25	23.5049	34.3502
		Bo6d	72.25	23.6995	34.6346
		Bo9d	80	25.1034	36.6863
		He0d	97	26.4489	38.6526
		An0d	100	31.6371	46.2347
		An3d	100	45.6754	66.7504
		An6d	100	54.8672	80.1833
		An9d	100	58.3912	85.3333
		An12d	100	66.8306	97.6667
		An15d	100	67.1727	98.1667
	生育期		Incidence Rate %		Severity %		disease index	Leaf Withered Area Ratio (LWAR)
2011-2013平均值			普遍率%		严重度%（0.39）		病情指数	整株叶片枯死率%
	生育期		IR		SE		DI	LWAR
	Jo0d		1.35		1.7792		0.000240192	2.60014
	Jo3d		6.8		7.9508		0.00540654	11.6194
	Jo6d		13.25		8.125		0.0107656	14.6667
	Jo9d		26.7		10.6474		0.0284286	15.5602
	Jo12d		29.1		18.2233		0.0530299	26.6317
	Jo15d		32.9		19.321		0.0635661	28.2359
	Bo0d		42.8		20.3635		0.0871558	29.7594
	Bo3d		54.25		23.5049		0.127514	34.3502
	Bo6d		72.25		23.6995		0.171229	34.6346
	Bo9d		80		25.1034		0.200827	36.6863
	He0d		97		26.4489		0.256555	38.6526
	An0d		100		31.6371		0.316371	46.2347
	An3d		100		45.6754		0.456754	66.7504
	An6d		100		54.8672		0.548672	80.1833
	An9d		100		58.3912		0.583912	85.3333
	An12d		100		66.8306		0.668306	97.6667
	An15d		100		67.1727		0.671727	98.1667
					病斑 mm2·d-1
日期				5/5—13/5	13/5—18/5	18/5—23/5	23/5—27/5	30/5—27/5	4/6—30/5
Speed of disease speckle	接种		拔节	孕穗	抽穗	扬花	花后3d	花后6d	花后9d	花后12d	花后15d
SDS	Id		Jo0d	Bo0d	He0d	An0d	An3d	An6d	An9d	An12d	An15d
扩展速率 mm2·d-1	0		0.65	2.8	18.66	21.04	12.2	13.2	13.8	6.9	3.8
