# Supplementary material for: Study on stripe rust (Puccinia striiformis) effect on grain filling and seed morphology building of special winter wheat germplasm Huixianhong
Source: PLoS One. 2019 May 21;14(5):e0215066. doi: 10.1371/journal.pone.0215066 (PMC6528950; doi:10.1371/journal.pone.0215066)
Supplement: S2 Table — (XLSX) [file pone.0215066.s002.xlsx]

## Sheet: Original Data
2012-2013 season	（mg.d-1) Rate of grain filling
	2013年	2013年
花后时间(d) Days after Anthesis	IH	CK	IH/CK %
An6d	0.6647	1.36833	-51.4227
An12d	1.54058	1.73409	-11.1591
An18d	1.41939	1.77742	-20.1434
An24d	1.2663	1.41892	-10.756
An30d	1.17343	1.18674	-1.12105
An36d	1.02835	1.02967	-0.128058
2011-2012 season	灌浆速率（mg.d-1) Rate of grain filling
	2012年	2012年
花后时间(d) Days after Anthesis	IH	CK
An6d	0.258333	0.675	-61.7284
An12d	1.22917	1.24583	-1.33779
An18d	1.36667	1.375	-0.606061
An24d	1.20583	1.34792	-10.541
An30d	1.12333	1.355	-17.0972
An36d	1.025	1.15	-10.8696
	（mg.d-1) Rate of grain filling
2010-2011 season	2011年	2011年
花后时间(d) Days after Anthesis	IH	CK
An6d	0.225	0.895	-74.8603
An12d	0.416667	0.704167	-40.8284
An18d	0.963889	1.10278	-12.5945
An24d	1.07708	1.24167	-13.255
An30d	1.07833	1.24	-13.0376
An36d	1.04722	1.09722	-4.55696
2011-2013 season
花后时间(d) Days after Anthesis	IH	CK
An6d	0.382678	0.979444	-60.9291
An12d	1.06214	1.22803	-13.5088
An18d	1.24998	1.4184	-11.8738
An24d	1.18307	1.33617	-11.4578
An30d	1.12503	1.26058	-10.7527
An36d	1.03352	1.0923	-5.38067
The TWK and TKWL difference of IH and CK among different crop seasons
IH与CK差异结果
IH比CK多 %
花后时间(d)	2011	2012	2013
An6d	-74.8603	-61.7284	-51.4227	-62.6705
An12d	-40.8284	-1.33779	-11.1591	-17.7751
An18d	-12.5945	-0.606061	-20.1434	-11.1146
An24d	-13.255	-10.541	-10.756	-11.5173
An30d	-13.0376	-17.0972	-1.12105	-10.4186
An36d	-4.55696	-10.8696	-0.128058	-5.18486
	-26.5221	-17.03	-15.7884	-19.7802
2012-2013年度	平均千粒重(g)Average Thousand-kernel weight
花后时间(d) Days after Anthesis	IH	CK
An6d	3.9882	8.21
An12d	18.487	20.8091
An18d	25.549	31.9936
An24d	30.3912	34.0541
An30d	35.203	35.6021
An36d	37.0206	37.0681
2011-2012年度	平均千粒重(g)Average Thousand-kernel weight
花后时间(d) Days after Anthesis	IH	CK
An6d	1.55	4.05
An12d	14.75	14.95
An18d	24.6	24.75
An24d	28.94	32.35
An30d	33.7	40.65
An36d	36.9	41.4
2010-2011年度	平均千粒重(g)Average Thousand-kernel weight
花后时间(d) Days after Anthesis	IH	CK
An6d	1.35	5.37
An12d	5	8.45
An18d	17.35	19.85
An24d	25.85	29.8
An30d	32.35	37.2
An36d	37.7	39.5
2011-2013年度	平均千粒重(g)Average Thousand-kernel weight
花后时间(d) Days after Anthesis	IH	CK
An6d	2.29607	5.87667
An12d	12.7457	14.7364
An18d	22.4997	25.5312
An24d	28.3937	32.068
An30d	33.751	37.8174
An36d	37.2069	39.3227
	TWK
		IH	CK
2012-2013 season		37.0206	37.0681
2011-2012 season		36.9	41.4
2010-2011 season		37.7	39.5
