# Supplementary material for: Study on stripe rust (Puccinia striiformis) effect on grain filling and seed morphology building of special winter wheat germplasm Huixianhong
Source: PLoS One. 2019 May 21;14(5):e0215066. doi: 10.1371/journal.pone.0215066 (PMC6528950; doi:10.1371/journal.pone.0215066)
Supplement: S3 Table — (XLSX) [file pone.0215066.s003.xlsx]

## Sheet: TKW Equation
	Table5. The TKW equation and max values
	Crop seasons	TrS	Equations	Vmax	Tmax	TKWm	TKWe (g)	TKWs
				(mg·TKW-1·d-1)	(d)	(g)		(g)
	2011	IH	W11IH=e4.188-24.507/T	1.23	19	18.14	65.89	37.7
		CK	W11CK=e3.924-14.827/T	1.33	14	17.55	50.6	39.5
	2012	IH	W12IH=e4.361-22.875/T	1.55	18	21.98	78.34	36.9
		CK	W12CK=e4.190-16.954/T	1.61	15	21.32	66.02	41.4
	2013	IH	W13IH=e4.113-16.035/T	1.59	14	19.45	61.13	37.02
		CK	W13CK=e3.978-11.144/T	1.63	12	21.1	53.41	37.07
	2011-2013	IH	W11-13IH=e4.196-20.094/T	1.48	16	18.92	66.42	37.21
		CK	W11-13CK=e4.028-13.949/T	1.58	13	19.2	56.15	39.32
	Note: TrS=Treatments. Vmaxe=the expected graining filling rate, W=TKW, T= days after Anthesis , Tmax=time at the maximum grain filling rate, TKWm=TKW at the maximum grain filling rate, TKWe= the expected maximum TKW, TKWs=the sample TKW.

## Sheet: DATA
年份	处	方程								（-A/t2）·eB+A/t
Years	理	Equation				（-A/2）+6	（-A/2）+6			最高速率值
	TrS		B值	A值	A/2	达到最高速率的时间	达到最高速率的时间	（-A/t2）	eB+A/t			IH	CK
2011	IH	W11IH=e4.188-24.507/T	4.188	-24.507	-12.2535	-18.2535	19	0.0678864	18.1407	1.23151	18.1407
	CK	W11CK=e3.924-14.827/T	3.924	-14.827	-7.4135	-13.4135	14	0.075648	17.5478	1.32746	17.5478
2012	IH	W12IH=e4.361-22.875/T	4.361	-22.875	-11.4375	-17.4375	18	0.0706019	21.9807	1.55188	21.9807
	CK	W12CK=e4.190-16.954/T	4.19	-16.954	-8.477	-14.477	15	0.0753511	21.3219	1.60663	21.3219
2013	IH	W13IH=e4.113-16.035/T	4.113	-16.035	-8.0175	-14.0175	14	0.0818112	19.446	1.5909	19.446
	CK	W13CK=e3.978-11.144/T	3.978	-11.144	-5.572	-11.572	12	0.0773889	21.1013	1.633	21.1013
2011-2013	IH	W11-13IH=e4.196-20.094/T	4.196	-20.094	-10.047	-16.047	16	0.0784922	18.9182	1.48493	18.9182
	CK	W11-13CK=e4.028-13.949/T	4.028	-13.949	-6.9745	-12.9745	13	0.0825385	19.2017	1.58488	19.2017
				T为无穷大
				V′=（-A/T2）·eB+A/T		∫V′=e(B+AT-1)+C
	TrS		B值	A值	理论最大千粒重	C值	平均灌浆速率 Va
2011	IH	W11IH=e4.188-24.507/T	4.188	-24.507	65.8909	-32.3281	1.10905
	CK	W11CK=e3.924-14.827/T	3.924	-14.827	50.6025	-32.4902	4.27521
2012	IH	W12IH=e4.361-22.875/T	4.361	-22.875	78.3354	-40.4704	1.73066
	CK	W12CK=e4.190-16.954/T	4.19	-16.954	66.0228	-40.0754	3.91311
2013	IH	W13IH=e4.113-16.035/T	4.113	-16.035	61.1298	-38.1099	4.22281
	CK	W13CK=e3.978-11.144/T	3.978	-11.144	53.4101	-38.0937	8.33669
2011-2013	IH	W11-13IH=e4.196-20.094/T	4.196	-20.094	66.4201	-36.9759	2.33264
	CK	W11-13CK=e4.028-13.949/T	4.028	-13.949	56.1485	-37.0196	5.49131
	TrS	B值	A值	C值	千粒重	e(B+AT-1)	∫V′=e(B+AT-1)+C
2011	IH	4.188	-24.507	3.66418	37.0206	33.3564	4.77323	65.8909
	CK	3.924	-14.827	4.70011	38.22	33.5199	8.97532	50.6025
2012	IH	4.361	-22.875	-4.59543	36.9	41.4954	-2.86478	78.3354
	CK	4.19	-16.954	0.174559	41.4	41.2254	4.08767	66.0228
2013	IH	4.113	-16.035	-1.45716	37.7	39.1572	2.76565	61.1298
	CK	3.978	-11.144	0.309105	39.5	39.1909	8.6458	53.4101
2011-2013	IH	4.196	-20.094	-0.802529	37.2069	38.0094	1.53011	66.4201
	CK	4.028	-13.949	1.59472	39.7067	38.1119	7.08603	56.1485
											∫V′=e(B+AT-1)+C
	B值	A值	C值	理论最大千粒重	天数	e(B+AT-1)	18	24	30	36
W11IH=e4.188-24.507/T	4.188	-24.507	3.66418	65.8909	6	1.10905	4.77323
W11CK=e3.924-14.827/T	3.924	-14.827	4.70011	50.6025	12	14.7084	19.4085
W12IH=e4.361-22.875/T	4.361	-22.875	4.59543	78.3354	18	21.9807	26.5762
W12CK=e4.190-16.954/T	4.19	-16.954	0.174559	66.0228	24	32.5762	32.7508
W13IH=e4.113-16.035/T	4.113	-16.035	1.45716	61.1298	30	35.8198	37.2769
W13CK=e3.978-11.144/T	3.978	-11.144	0.309105	53.4101	36	39.1909	39.5	1.08864
W11-13IH=e4.196-20.094/T	4.196	-20.094	0.802529	66.4201
W11-13CK=e4.028-13.949/T	4.028	-13.949	1.59472	56.1485
			千粒重增长方程
	年份	处	方程	方程拟合优度检验					系数显著性检验
	Years	理	Equation	决定系数	校正R2	标准误	F值	P≤	T值		PT≤
		TrS		R2	Adjusted R2	S. E.			A	B	A	B
	2011	IH	V11IH=e4.188-24.507/T	0.958	0.947	0.3	90.897	0.001	-9.534	19.608	0.001	0
		CK	V11CK=e3.924-14.827/T	0.872	0.84	0.332	27.178	0.006	-5.213	16.604	0.006	0
	2012	IH	V12IH=e4.361-22.875/T	0.986	0.982	0.16	277.375	0	-16.655	38.208	0	0
		CK	V12CK=e4.190-16.954/T	0.996	0.995	0.06	1084.12	0	-32.926	97.931	0	0
	2013	IH	V13IH=e4.113-16.035/T	0.992	0.99	0.083	506.516	0	-22.506	69.468	0	0
		CK	V13CK=e3.978-11.144/T	0.991	0.988	0.064	417.125	0	-20.424	87.744	0	0
	2011-2013	IH	V11-13IH=e4.196-20.094/T	1	0.999	0.025	8517.14	0	-92.288	231.947	0	0
		CK	V11-13CK=e4.028-13.949/T	0.985	0.981	0.102	254.096	0	-15.94	55.4	0	0
